# Supplementary material for: Deposition of Diamond Coatings on Ultrathin Microdrills for PCB Board Drilling
Source: Materials (Basel). 2024 Nov 15;17(22):5593. doi: 10.3390/ma17225593 (PMC11595679; doi:10.3390/ma17225593)
Supplement: Supplementary file 1 [file materials-17-05593-s001.zip]

Archive with 1 entries (1 files):
- materials-3312084-supplementary.pdf
